# Supplementary material for: Selection of a Real-Time PCR Housekeeping Gene Panel in Human Endothelial Colony Forming Cells for Cellular Senescence Studies
Source: Front Med (Lausanne). 2019 Mar 11;6:33. doi: 10.3389/fmed.2019.00033 (PMC6421261; doi:10.3389/fmed.2019.00033)
Supplement: Supplementary file 2 [file Table_2.xlsx]

## Sheet: Sheet1
ITEM TO CHECK	IMPORTANCE	CHECKLIST
EXPERIMENTAL DESIGN
Definition of experimental and control groups	E	Yes (see manuscript for details)
Number within each group	E	Yes (see manuscript for details)
Assay carried out by core lab or investigator's lab?	D	Yes (see manuscript for details)
Acknowledgement of authors' contributions	D	Yes (see manuscript for details)
SAMPLE
Description	E	Yes (see manuscript for details)
Volume/mass of sample processed	D	Yes (see manuscript for details)
Microdissection or macrodissection	E	Not applicable
Processing procedure	E	Yes
If frozen - how and how quickly?	E	Not applicable
If fixed - with what, how quickly?	E	Not applicable
Sample storage conditions and duration (especially for FFPE samples)	E	All RNA samples were stored at -80°C
NUCLEIC ACID EXTRACTION
Procedure and/or instrumentation	E	Yes (see manuscript for details)
Name of kit and details of any modifications	E	Yes (see manuscript for details)
Source of additional reagents used	D	Not applicable
Details of DNase or RNAse treatment	E	Yes (see manuscript for details)
Contamination assessment (DNA or RNA)	E	Yes
Nucleic acid quantification	E	Yes (see manuscript for details)
Instrument and method	E	Yes (see manuscript for details)
Purity (A260/A280)	D	No
Yield	D	No
RNA integrity method/instrument	E	Yes (see manuscript for details)
RIN/RQI or Cq of 3' and 5' transcripts	E	Yes (see manuscript for details)
Electrophoresis traces	D	No
Inhibition testing (Cq dilutions, spike or other)	E	No (MIQE guidelines state that for screening studies these specifications are not required)
REVERSE TRANSCRIPTION
Complete reaction conditions	E	Yes (see manuscript for details)
Amount of RNA and reaction volume	E	Yes (see manuscript for details)
Priming oligonucleotide (if using GSP) and concentration	E	No (Manufacturer does not provide stem-loop RT primer sequences)
Reverse transcriptase and concentration	E	Yes (see manuscript for details)
Temperature and time	E	Yes (see manuscript for details)
Manufacturer of reagents and catalogue numbers	D	Yes (see manuscript for details)
Cqs with and without RT	D*	No (see comment on DNAse treatment)
Storage conditions of cDNA	D	cDNA was stored at -20°C
qPCR TARGET INFORMATION
If multiplex, efficiency and LOD of each assay.	E	No (MIQE guidelines state that for screening studies these specifications are not required)
Sequence accession number	E	Not applicable
Location of amplicon	D	Yes (see manuscript for details)
Amplicon length	E	Yes (see manuscript for details)
In silico specificity screen (BLAST, etc)	E	No (MIQE guidelines state that for screening studies these specifications are not required)
Pseudogenes, retropseudogenes or other homologs?	D	No (MIQE guidelines state that for screening studies these specifications are not required)
Sequence alignment	D	No (MIQE guidelines state that for screening studies these specifications are not required)
Secondary structure analysis of amplicon	D	No (MIQE guidelines state that for screening studies these specifications are not required)
Location of each primer by exon or intron (if applicable)	E	Yes (see manuscript for details)
What splice variants are targeted?	E	Yes (see manuscript for details)
qPCR OLIGONUCLEOTIDES
Primer sequences	E	Yes (see manuscript for details)
RTPrimerDB Identification Number	D	Not applicable
Probe sequences	D**	Not applicable
Location and identity of any modifications	E	Not applicable
Manufacturer of oligonucleotides	D	IDT
Purification method	D	Electrophoresis
qPCR PROTOCOL
Complete reaction conditions	E	Yes (see manuscript for details)
Reaction volume and amount of cDNA/DNA	E	Yes (see manuscript for details)
Primer, (probe), Mg++ and dNTP concentrations	E	No (Manufacturer does not provide this information)
Polymerase identity and concentration	E	No (Manufacturer does not provide this information)
Buffer/kit identity and manufacturer	E	Yes (see manuscript for details)
Exact chemical constitution of the buffer	D	No (Manufacturer does not provide this information)
Additives (SYBR Green I, DMSO, etc.)	E	SYBR Green
Manufacturer of plates/tubes and catalog number	D	No (MIQE guidelines state that for screening studies these specifications are not required)
Complete thermocycling parameters	E	Yes (see manuscript for details)
Reaction setup (manual/robotic)	D	Yes (see manuscript for details)
Manufacturer of qPCR instrument	E	Yes (see manuscript for details)
qPCR VALIDATION
Evidence of optimisation (from gradients)	D	No (MIQE guidelines state that for screening studies these specifications are not required)
Specificity (gel, sequence, melt, or digest)	E	Yes
For SYBR Green I, Cq of the NTC	E	Yes
Standard curves with slope and y-intercept	E	Yes
PCR efficiency calculated from slope	E	Yes
Confidence interval for PCR efficiency or standard error	D	Yes
r2 of standard curve	E	Yes
Linear dynamic range	E	Yes
Cq variation at lower limit	E	No (MIQE guidelines state that for screening studies these specifications are not required)
Confidence intervals throughout range	D	No (MIQE guidelines state that for screening studies these specifications are not required)
Evidence for limit of detection	E	Yes
If multiplex, efficiency and LOD of each assay.	E	Not applicable
DATA ANALYSIS
qPCR analysis program (source, version)	E	Yes (see manuscript for details)
Cq method determination	E	Yes (see manuscript for details)
Outlier identification and disposition	E	No PCR replicates
Results of NTCs	E	Yes
Justification of number and choice of reference genes	E	Yes (see manuscript for details)
Description of normalisation method	E	Yes (see manuscript for details)
Number and concordance of biological replicates	D	No (MIQE guidelines state that for screening studies these specifications are not required)
Number and stage (RT or qPCR) of technical replicates	E	Yes (see manuscript for details)
Repeatability (intra-assay variation)	E	No (MIQE guidelines state that for screening studies these specifications are not required)
Reproducibility (inter-assay variation, %CV)	D	No (MIQE guidelines state that for screening studies these specifications are not required)
Power analysis	D	No
Statistical methods for result significance	E	Yes (see manuscript for details)
Software (source, version)	E	Yes (see manuscript for details)
Cq or raw data submission using RDML	D	No
Table S2. MIQE checklist for authors, reviewers and editors. All essential information (E) must be submitted with the manuscript. Desirable
information (D) should be submitted if available. If using primers obtained from RTPrimerDB, information on qPCR target, oligonucleotides,
protocols and validation is available from that source.
*: Assessing the absence of DNA using a no RT assay is essential when first extracting RNA. Once the sample has been validated as
RDNA-free, inclusion of a no-RT control is desirable, but no longer essential.
**: Disclosure of the probe sequence is highly desirable and strongly encouraged. However, since not all commercial pre-designed assay
vendors provide this information, it cannot be an essential requirement. Use of such assays is advised against.
